# Supplementary material for: Optimal pseudorandom sequence selection for online c-VEP based BCI control applications
Source: PLoS One. 2017 Sep 13;12(9):e0184785. doi: 10.1371/journal.pone.0184785 (PMC5597237; doi:10.1371/journal.pone.0184785)
Supplement: S1 Table — (XLSX) [file pone.0184785.s001.xlsx]

## Sheet: Sheet1
Subject number	Accuracy (%)			Time per identification (s)			Completed (T/F)
	m-code	gold-code	Barker-code	m-code	gold-code	Barker-code	m-code	gold-code	Barker-code
1	82.3529	42.1053	100	3.88571	2.63158	3.6	TRUE	FALSE	TRUE
2	85.7143	88.5714	96.2963	4.22857	3.88571	3.55556	TRUE	TRUE	TRUE
3	96.2963	83.7838	92.5926	3.40741	3.47368	14.4444	TRUE	TRUE	FALSE
4	NA	100	100	NA	3.68	4.72	FALSE	TRUE	TRUE
5	96.2963	100	66.6667	9.11111	4.32	5.35484	TRUE	TRUE	FALSE
6	96.2963	56.5217	90.3226	3.03704	3.21739	4.19355	TRUE	FALSE	TRUE
7	100	93.3333	100	4.88	2.53333	3.6	TRUE	TRUE	TRUE
8	100	68.9655	100	9.73913	5.5	7.8	TRUE	FALSE	TRUE
9	90	80	56.5217	9.73913	5.5	7.8	TRUE	TRUE	FALSE
10	80.4878	73.8095	75	26.2222	2.43902	3.2	FALSE	TRUE	FALSE
11	93.3333	87.5	23.0769	7.2	6.42424	7.28571	TRUE	TRUE	FALSE
12	90.9091	84.8485	100	4.54545	3.52941	3.52	TRUE	TRUE	TRUE
13	100	88.2353	100	4.08	3.64706	2.64	TRUE	TRUE	TRUE
14	93.1034	56	100	5.8	2.69231	3.7037	TRUE	FALSE	TRUE
15	67.5676	74.359	59.2593	3.21053	2.7	4.74074	FALSE	FALSE	FALSE
16	73.8095	73.1707	96.2963	4.13953	3.14286	5.03704	FALSE	FALSE	TRUE
17	100	93.1034	93.1034	3.68	2.82759	2.53333	TRUE	TRUE	TRUE
18	93.1034	70.7317	57.6923	2.82759	2.4186	3.86207	TRUE	FALSE	FALSE
19	79.0698	93.1034	96.2963	13.5814	2.41379	3.55556	TRUE	TRUE	TRUE
20	72.973	54.5455	96.2963	5.56757	4	5.85185	FALSE	FALSE	TRUE
21	52.381	83.7838	100	13.0476	2.91892	6.32	FALSE	TRUE	TRUE
